# Supplementary material for: Evaluation of the influence of kyphosis and scoliosis on intervertebral disc extrusion in French bulldogs
Source: BMC Vet Res. 2018 Jan 5;14:5. doi: 10.1186/s12917-017-1316-9 (PMC5756331; doi:10.1186/s12917-017-1316-9)
Supplement: Additional file 1: — Demographic data, presence of intervertebral disc extrusion, hemivertebra, kyphosis, scoliosis and Cobb angle of 178 French bulldogs with our without intervertebral disc extrusion. (XLSX 16 kb) [file 12917_2017_1316_MOESM1_ESM.xlsx]

## Sheet: Sheet1
Number	age (months)	gender (1=female, 0=male)	Group (1=thoracolumbar IVDE, 2=control (no IVDE), 3=cervical IVDE)	kyphosis	scoliosis	hemivertebra	location IVDE
1	56	0	1	1	0	1	T13-L1	13.65
2	53	0	1	0	0	1	L1-L2	2.19
3	63	1	1	1	0	1	L3-L4	29.39
4	72	1	1	1	0	1	T13-L1	46.98
5	31	1	1	1	1	1	L3-L4	24.37
6	42	0	1	1	0	1	L4-L5	22.78
7	57	1	1	0	0	1	L4-L5	10.16
8	54	0	1	1	0	1	L2-L3	27.46
9	76	0	1	0	0	1	T10-T11	1.7
10	30	1	1	0	0	1	L1-L2	9.98
11	37	1	1	0	0	1	T13-L1	7.62
12	45	1	1	1	1	1	T13-L1	34.39
13	39	1	1	1	1	1	L3-L4	34.44
14	54	1	1	1	1	1	L4-L5	25.4
15	26	1	1	0	0	1	L1-L2	9.33
16	38	0	1	0	0	0	L1-L2	4.12
17	34	0	1	0	1	1	L2-L3	5.82
18	21	0	1	0	0	1	L1-L2	2.65
19	30	0	1	1	1	1	L2-L3	26.24
20	55	1	1	1	1	1	L3-L4	37.36
21	42	0	1	0	0	1	T12-T13	9.43
22	44	0	1	1	1	1	L5-L6	44.58
23	36	0	1	0	0	0	T13-L1	8.81
24	26	1	1	0	0	1	T13-L1	7.4
25	63	0	1	1	0	1	T13-L1	18.15
26	28	0	1	1	1	1	T13-L1	44.54
27	31	0	1	0	0	1	L1-L2	2.14
28	45	0	1	0	0	1	T13-L1	21.57
29	36	1	1	1	1	1	L3-L4	35.2
30	19	0	1	1	0	1	L2-L3	26.85
31	48	0	1	1	0	1	T12-T13	48.1
32	32	0	1	1	0	1	L4-L5	21.44
33	32	0	1	1	0	1	L2-L3	25.4
34	35	0	1	1	0	1	T12-T13	30.04
35	48	0	1	1	1	1	L4-L5	30.54
36	45	0	1	0	0	1	L4-L5	30.04
37	72	0	1	0	0	1	T12-T13	6.05
38	66	1	1	1	0	1	T13-L1	21.92
39	33	0	1	1	1	1	L4-L5	23.33
40	36	1	1	0	0	1	L2-L3	0.32
41	36	0	1	0	0	1	L3-L4	1.29
42	24	1	1	0	0	1	L2-L3	8.66
43	60	0	1	1	1	0	L6-L7	34.22
44	79	0	1	1	0	1	L2-L3	8.97
45	22	0	1	1	0	1	L2-L3	18.97
46	43	0	1	0	0	1	L2-L3	5.49
47	30	0	1	1	0	1	L1-L2	29.46
48	80	0	2	0	0	1		2.49
49	13	1	2	1	0	1		41.96
50	108	0	2	0	0	1		9.67
51	30	0	2	1	1	1		25.7
52	2	0	2	0	0	1		6.52
53	11	0	2	0	0	1		8.18
54	12	0	2	1	1	1		39.91
55	4	0	2	0	0	1		6.88
56	12	1	2	1	1	1		71.61
57	30	1	2	1	0	1		39.33
58	18	0	2	0	0	1		3.31
59	20	0	2	1	1	1		31.54
60	24	0	2	0	0	1		8.84
61	37	0	2	0	1	1		6.04
62	60	0	2	1	0	1		21.69
63	5	0	2	0	0	1		9.03
64	34	0	2	0	0	1		5.65
65	20	0	2	1	0	1		17.53
66	15	1	2	1	1	1		21.82
67	14	0	2	0	0	1		6.87
68	36	0	2	1	0	1		31.89
69	5	0	2	0	0	0		7.98
70	5	0	2	0	0	1		7.2
71	25	0	2	0	1	1		7.53
72	8	0	2	0	0	1		4.44
73	84	0	2	1	1	1		19.85
74	20	0	2	0	0	0		5.9
75	19	0	2	0	0	1		9.95
76	13	0	2	0	0	1		2.08
77	18	0	2	1	0	1		22.85
78	113	1	2	0	0	1		9.94
79	18	0	2	0	0	0		3.88
80	54	0	2	0	0	0		9.86
81	11	1	2	0	0	0		9.42
82	13	0	2	1	0	1		19.56
83	2	0	2	1	0	1		38.51
84	32	0	2	1	1	1		46.27
85	11	0	2	0	0	1		8.3
86	14	1	2	0	0	1		7.28
87	6	0	2	1	0	1		33.18
88	10	1	2	0	0	0		7.89
89	122	0	2	1	1	1		61.5
90	11	1	2	0	0	1		3.3
91	30	0	2	0	0	1		56.73
92	34	0	2	1	1	1		43.12
93	94	0	2	0	0	1		2.97
94	3	0	2	0	0	1		1.16
95	37	0	2	1	0	1		58.86
96	12	0	2	0	0	1		0.16
97	6	0	2	1	0	1		26.43
98	27	1	2	0	0	1		9.14
99	30	0	2	0	0	1		8.65
100	8	1	2	1	0	1		35.14
101	35	1	2	0	0	1		9.43
102	18	0	2	0	1	1		8.03
103	21	0	2	0	0	1		1.21
104	28	1	2	1	1	1		36.08
105	7	0	2	0	0	1		5.84
106	16	0	2	0	0	0		9.46
107	38	0	2	0	0	1		9.26
108	6	0	2	1	0	1		19.98
109	14	0	2	1	0	1		29.22
110	32	0	2	1	1	1		31.63
111	24	0	2	0	0	1		9.74
112	15	1	2	0	1	1		8.56
113	23	0	2	0	0	1		3.76
114	11	0	2	0	0	1		8
115	13	1	2	0	0	1		4.54
116	48	0	2	0	0	1		2.08
117	92	1	2	1	1	1		20.88
118	6	0	2	0	1	1		1.94
119	8	0	2	0	0	1		6.63
120	42	0	2	0	0	1		9.89
121	30	0	2	1	1	1		28.37
122	37	1	2	0	0	1		0.84
123	8	0	2	0	0	1		7.05
124	12	1	2	0	0	0		2.82
125	42	0	2	0	0	1		2.21
126	12	1	2	1	0	1		21.66
127	16	0	2	0	0	1		9.62
128	14	0	2	0	0	1		6.84
129	9	0	2	1	0	1		17.54
130	6	1	2	0	0	0		5.44
131	6	1	2	1	0	1		22.7
132	8	1	2	0	1	1		5.17
133	19	0	2	0	0	0		9.5
134	19	0	2	0	0	1		9.53
135	76	0	2	1	0	1		33.2
136	50	0	2	0	0	1		6.12
137	15	0	2	0	0	0		2.89
138	12	0	2	1	0	1		17.71
139	10	1	2	0	1	1		3.99
140	73	0	2	0	0	1		8.88
141	9	0	2	0	1	1		9.36
142	21	1	2	0	0	1		6.49
143	48	1	2	0	0	1		5.21
145	40	0	2	0	0	1		3.78
146	56	0	2	1	0	1		23.16
147	19	0	2	0	0	1		9.53
148	29	0	2	0	0	1		9.58
149	50	0	2	0	0	1		4
150	60	0	3	0	0	1	C5-C6	8.1
151	68	1	3	1	0	1	C2-C3	32.5
152	83	0	3	0	0	1	C3-C4	1.26
153	57	0	3	0	0	1	C3-C4	6.96
154	24	0	3	0	0	0	C2-C3	9.62
155	23	0	3	0	0	1	C3-C4	8.64
156	39	0	3	1	0	1	C3-C4	37.2
157	62	1	3	1	0	1	C4-C5	20.39
158	39	0	3	1	1	1	C3-C4	16
159	50	0	3	1	0	1	C2-C3	24.04
160	35	1	3	0	0	0	C3-C4	8.82
161	38	0	3	0	0	0	C3-C4	9.89
162	58	1	3	1	1	1	C3-C4	67.12
163	18	0	3	0	0	0	C4-C5	2.22
164	36	1	3	0	0	1	C2-C3	8.74
165	61	0	3	1	0	1	C4-C5	35.62
166	26	0	3	1	0	1	C3-C4	33.79
167	40	0	3	0	0	1	C5-C6	4.88
168	36	0	3	1	1	1	C3-C4	34.2
169	34	1	3	0	0	0	C3-C4	6.57
170	29	0	3	0	0	1	C3-C4	8.97
171	36	0	3	0	0	1	C3-C4	3.85
172	63	0	3	1	0	1	C3-C4	43.3
173	38	0	3	0	0	1	C4-C5	25.84
174	17	1	3	0	0	1	C4-C5	1.1
175	41	1	3	1	1	1	C3-C4	18.38
176	34	1	3	1	0	1	C5-C6	22.42
177	37	0	3	1	1	1	C2-C3	29.84
178	37	0	3	0	0	0	C2-C3	9.89
179	19	0	3	1	1	1	C3-C4	25.3
